# Supplementary material for: Self-Assembly Behavior and pH-Stimuli-Responsive Property of POSS-Based Amphiphilic Block Copolymers in Solution
Source: Micromachines (Basel). 2018 May 24;9(6):258. doi: 10.3390/mi9060258 (PMC6187445; doi:10.3390/mi9060258)
Supplement: Supplementary file 1 [file micromachines-09-00258-s001.zip]

Archive with 1 entries (1 files):
- micromachines-305128-SI.docx
